# Supplementary material for: HEHR: Homing Endonuclease-Mediated Homologous Recombination for Efficient Adenovirus Genome Engineering
Source: Genes (Basel). 2022 Nov 16;13(11):2129. doi: 10.3390/genes13112129 (PMC9690551; doi:10.3390/genes13112129)
Supplement: Supplementary file 1 [file genes-13-02129-s001.zip]

Archive with 1 entries (1 files):
- genes-1983687-supplementary.pdf
